# Supplementary material for: ﻿A new species of Opsariichthys (Teleostei, Cypriniformes, Xenocyprididae) from Southeast China
Source: Zookeys. 2024 Oct 1;1214:15–34. doi: 10.3897/zookeys.1214.127532 (PMC11462078; doi:10.3897/zookeys.1214.127532)
Supplement: XML Treatment for Opsariichthys iridescens [file zookeys.1214.127532-treatment1.xml]

<!DOCTYPE tp:taxon-treatment
  PUBLIC "-//TaxonX//DTD Taxonomic Treatment Publishing DTD v0 20100105//EN" "tax-treatment-NSO.dtd">
<tp:taxon-treatment xmlns:tp="http://www.plazi.org/taxpub"><tp:treatment-meta><kwd-group><label>Taxon classification</label><kwd>
                <named-content content-type="kingdom">Animalia</named-content>
              </kwd><kwd>
                <named-content content-type="order">Cypriniformes</named-content>
              </kwd><kwd>
                <named-content content-type="family">Cyprinidae</named-content>
              </kwd></kwd-group><mixed-citation publication-type="journal"><person-group><name><surname>Peng</surname><given-names>Xin</given-names></name><name><surname>Zhou</surname><given-names>Jia-Jun</given-names></name><name><surname>Gao</surname><given-names>Hong-Di</given-names></name><name><surname>Yang</surname><given-names>Jin-Quan</given-names></name></person-group><article-title>﻿A new species of <italic><tp:taxon-name><tp:taxon-name-part taxon-name-part-type="genus" reg="Opsariichthys">Opsariichthys</tp:taxon-name-part></tp:taxon-name></italic> (<tp:taxon-name><tp:taxon-name-part taxon-name-part-type="subclass">Teleostei</tp:taxon-name-part></tp:taxon-name>, <tp:taxon-name><tp:taxon-name-part taxon-name-part-type="order">Cypriniformes</tp:taxon-name-part></tp:taxon-name>, <tp:taxon-name><tp:taxon-name-part taxon-name-part-type="family">Xenocyprididae</tp:taxon-name-part></tp:taxon-name>) from Southeast China</article-title><source>Zookeys</source><day>01</day><month>10</month><year>2024</year><volume>1214</volume><fpage>15</fpage><lpage>34</lpage><pub-id pub-id-type="doi">10.3897/zookeys.1214.127532</pub-id></mixed-citation></tp:treatment-meta><tp:nomenclature><label>﻿</label><tp:taxon-name>
              <object-id xmlns:xlink="http://www.w3.org/1999/xlink" content-type="arpha" xlink:type="simple">85E27CFC-0FE3-5B87-AC4C-5177E045AC59</object-id>
              <tp:taxon-name-part taxon-name-part-type="genus" reg="Opsariichthys">Opsariichthys</tp:taxon-name-part>
              <tp:taxon-name-part taxon-name-part-type="species" reg="iridescens">iridescens</tp:taxon-name-part>
              <object-id xmlns:xlink="http://www.w3.org/1999/xlink" content-type="zoobank" xlink:type="simple">https://zoobank.org/FADF08EA-9DBC-45A3-9D67-79274C1B3083</object-id>
            </tp:taxon-name><tp:taxon-authority>Peng, Zhou &amp; Yang</tp:taxon-authority><tp:taxon-status xmlns:xlink="http://www.w3.org/1999/xlink" xlink:type="simple">sp. nov.</tp:taxon-status><xref ref-type="fig" rid="F2">Figs 2</xref><xref ref-type="fig" rid="F3">, 3A, B</xref></tp:nomenclature><tp:treatment-sec sec-type="type material" id="SECID0EWWAG"><title>Type material.</title><p><bold><italic>Holotype</italic></bold> • SHOU202210001, male, adult, 91.0 mm standard length (<abbrev xmlns:xlink="http://www.w3.org/1999/xlink" xlink:title="standard length" id="ABBRID0EBXAG" xlink:type="simple">SL</abbrev>), collected by Jia-Jun Zhou and Hui Cao in October 2022, in Lin’an District, Hangzhou City, Zhejiang Province (Qiantang River) (<named-content xmlns:xlink="http://www.w3.org/1999/xlink" content-type="dwc:verbatimCoordinates" xlink:type="simple"><named-content content-type="geo-json" specific-use="{&#34;type&#34;:&#34;Point&#34;,&#34;coordinates&#34;:[119.719600,30.236800]}" id="NCID0EIXAG" xlink:type="simple">30.2368°N, 119.7196°E</named-content></named-content>). <bold><italic>Paratypes</italic></bold> • SHOU202210002–SHOU202210010, 9 specimens, 79.1–96.0 mm standard length (<abbrev xmlns:xlink="http://www.w3.org/1999/xlink" xlink:title="standard length" id="ABBRID0EQXAG" xlink:type="simple">SL</abbrev>), collected by Jia-Jun Zhou and Hui Cao in October 2022, from the same locality as the holotype; SHOU202106089, SHOU202106090, and SHOU202106125, 3 specimens, 85.7~110.7 mm standard length (<abbrev xmlns:xlink="http://www.w3.org/1999/xlink" xlink:title="standard length" id="ABBRID0EUXAG" xlink:type="simple">SL</abbrev>), collected by Jia-Jun Zhou and Wei Sun in June 2021, in Suichang County, Lishui City, Zhejiang Province (Qiantang River) (<named-content xmlns:xlink="http://www.w3.org/1999/xlink" content-type="dwc:verbatimCoordinates" xlink:type="simple"><named-content content-type="geo-json" specific-use="{&#34;type&#34;:&#34;Point&#34;,&#34;coordinates&#34;:[119.270900,28.595600]}" id="NCID0E2XAG" xlink:type="simple">28.5956°N, 119.2709°E</named-content></named-content>); SHOU202106001–SHOU202106003, 3 specimens, 84.5~109.4 mm standard length (<abbrev xmlns:xlink="http://www.w3.org/1999/xlink" xlink:title="standard length" id="ABBRID0EAYAG" xlink:type="simple">SL</abbrev>), collected by Yun-Feng Huang in June 2021, in Shexian County, Huangshan City, Anhui Province (Qiantang River) (<named-content xmlns:xlink="http://www.w3.org/1999/xlink" content-type="dwc:verbatimCoordinates" xlink:type="simple"><named-content content-type="geo-json" specific-use="{&#34;type&#34;:&#34;Point&#34;,&#34;coordinates&#34;:[118.410000,29.863700]}" id="NCID0EHYAG" xlink:type="simple">29.8637°N, 118.4100°E</named-content></named-content>).</p></tp:treatment-sec><tp:treatment-sec sec-type="diagnosis" id="SECID0EMYAG"><title>Diagnosis.</title><p>The new species, <italic><tp:taxon-name><tp:taxon-name-part taxon-name-part-type="genus" reg="Opsariichthys">Opsariichthys</tp:taxon-name-part><tp:taxon-name-part taxon-name-part-type="species" reg="iridescens">iridescens</tp:taxon-name-part></tp:taxon-name></italic> sp. nov. can be clearly distinguished from its two sympatric congeners in the Qiantang River and nearby geographic regions (Tables <xref ref-type="table" rid="T3">3</xref>, <xref ref-type="table" rid="T4">4</xref>). It can be distinguished from <italic><tp:taxon-name><tp:taxon-name-part taxon-name-part-type="genus" reg="Opsariichthys">O.</tp:taxon-name-part><tp:taxon-name-part taxon-name-part-type="species" reg="evolans">evolans</tp:taxon-name-part></tp:taxon-name></italic> by the following features: (1) lateral-line scales 45–52 (vs 42–45); (2) scales above lateral-line nine or ten (vs 8); (3) pre-dorsal scales 18–21 (vs 15–17); (4) two rows of pharyngeal teeth (vs 3 rows); (5) maxillary extending to or slightly beyond the vertical of anterior margin of orbit in adult male (vs never extending to the vertical of anterior margin of orbit); (6) pectoral fin extending to pelvic fin in adult male (vs extending far beyond origin of ventral fin); (7) almost uniform narrow pale cross-bars on trunk and widening significantly on caudal peduncle (vs gradually widened, Fig. <xref ref-type="fig" rid="F3">3E, F</xref>); (8) lower jaw with one row of large tubercles usually united basally to form a plate in male (vs 1 row of moderate tubercles well separated). The new species can be clearly distinguished from <italic><tp:taxon-name><tp:taxon-name-part taxon-name-part-type="genus" reg="Opsariichthys">O.</tp:taxon-name-part><tp:taxon-name-part taxon-name-part-type="species" reg="bidens">bidens</tp:taxon-name-part></tp:taxon-name></italic> by the following features: (1) absence of distinct anterior notch on upper lip (vs presence of conspicuous anterior notch on upper lip); (2) two rows of pharyngeal teeth (vs 3 rows); (3) maxillary extending to or slightly beyond the vertical of anterior margin of orbit in adult male (vs extending to the vertical midpoint of the eye); (4) pectoral fin extending to pelvic fin in adult male (vs never extending); (5) almost uniform narrow pale cross-bars on trunk and widening significantly on caudal peduncle (vs gradually widened, Fig. <xref ref-type="fig" rid="F3">3C, D</xref>); (6) one row of large tubercles under lower jaw united basally to form a plate in male (vs 3 or 4 rows of moderate tubercles well separated).</p><p><italic><tp:taxon-name><tp:taxon-name-part taxon-name-part-type="genus" reg="Opsariichthys">Opsariichthys</tp:taxon-name-part><tp:taxon-name-part taxon-name-part-type="species" reg="iridescens">iridescens</tp:taxon-name-part></tp:taxon-name></italic> sp. nov. can be well separated from the congeners: <italic><tp:taxon-name><tp:taxon-name-part taxon-name-part-type="genus" reg="Opsariichthys">O.</tp:taxon-name-part><tp:taxon-name-part taxon-name-part-type="species" reg="uncirostris">uncirostris</tp:taxon-name-part></tp:taxon-name></italic> from Japan and Korea; <italic><tp:taxon-name><tp:taxon-name-part taxon-name-part-type="genus" reg="Opsariichthys">O.</tp:taxon-name-part><tp:taxon-name-part taxon-name-part-type="species" reg="amurensis">amurensis</tp:taxon-name-part></tp:taxon-name></italic>, <italic><tp:taxon-name><tp:taxon-name-part taxon-name-part-type="genus" reg="Opsariichthys">O.</tp:taxon-name-part><tp:taxon-name-part taxon-name-part-type="species" reg="minutus">minutus</tp:taxon-name-part></tp:taxon-name></italic>, and <italic><tp:taxon-name><tp:taxon-name-part taxon-name-part-type="genus" reg="Opsariichthys">O.</tp:taxon-name-part><tp:taxon-name-part taxon-name-part-type="species" reg="hainanensis">hainanensis</tp:taxon-name-part></tp:taxon-name></italic> from mainland China; <italic><tp:taxon-name><tp:taxon-name-part taxon-name-part-type="genus" reg="Opsariichthys">O.</tp:taxon-name-part><tp:taxon-name-part taxon-name-part-type="species" reg="dienbienensis">dienbienensis</tp:taxon-name-part></tp:taxon-name></italic> and <italic><tp:taxon-name><tp:taxon-name-part taxon-name-part-type="genus" reg="Opsariichthys">O.</tp:taxon-name-part><tp:taxon-name-part taxon-name-part-type="species" reg="songmaensis">songmaensis</tp:taxon-name-part></tp:taxon-name></italic> from Vietnam, like <italic><tp:taxon-name><tp:taxon-name-part taxon-name-part-type="genus" reg="Opsariichthys">O.</tp:taxon-name-part><tp:taxon-name-part taxon-name-part-type="species" reg="bidens">bidens</tp:taxon-name-part></tp:taxon-name></italic>, by the absence of distinct anterior notch on upper lip (vs the presence of distinct anterior deep notch on that). Besides <italic><tp:taxon-name><tp:taxon-name-part taxon-name-part-type="genus" reg="Opsariichthys">O.</tp:taxon-name-part><tp:taxon-name-part taxon-name-part-type="species" reg="evolans">evolans</tp:taxon-name-part></tp:taxon-name></italic>, the new species can be distinguished from the remaining congeneric species: <italic><tp:taxon-name><tp:taxon-name-part taxon-name-part-type="genus" reg="Opsariichthys">O.</tp:taxon-name-part><tp:taxon-name-part taxon-name-part-type="species" reg="acutipinnis">acutipinnis</tp:taxon-name-part></tp:taxon-name></italic>, <italic><tp:taxon-name><tp:taxon-name-part taxon-name-part-type="genus" reg="Opsariichthys">O.</tp:taxon-name-part><tp:taxon-name-part taxon-name-part-type="species" reg="chengtui">chengtui</tp:taxon-name-part></tp:taxon-name></italic>, and <italic><tp:taxon-name><tp:taxon-name-part taxon-name-part-type="genus" reg="Opsariichthys">O.</tp:taxon-name-part><tp:taxon-name-part taxon-name-part-type="species" reg="macrolepis">macrolepis</tp:taxon-name-part></tp:taxon-name></italic> from mainland China; <italic><tp:taxon-name><tp:taxon-name-part taxon-name-part-type="genus" reg="Opsariichthys">O.</tp:taxon-name-part><tp:taxon-name-part taxon-name-part-type="species" reg="kaopingensis">kaopingensis</tp:taxon-name-part></tp:taxon-name></italic> and <italic><tp:taxon-name><tp:taxon-name-part taxon-name-part-type="genus" reg="Opsariichthys">O.</tp:taxon-name-part><tp:taxon-name-part taxon-name-part-type="species" reg="pachycephalus">pachycephalus</tp:taxon-name-part></tp:taxon-name></italic> from Taiwan; <italic><tp:taxon-name><tp:taxon-name-part taxon-name-part-type="genus" reg="Opsariichthys">O.</tp:taxon-name-part><tp:taxon-name-part taxon-name-part-type="species" reg="duchuunguyeni">duchuunguyeni</tp:taxon-name-part></tp:taxon-name></italic> from Vietnam, that have an absence of distinct anterior notch on upper lip as well as by the following combination of morphological features (Table <xref ref-type="table" rid="T4">4</xref>): (1) lateral-line scales 45–52; (2) scales above lateral line nine or ten; (3) pre-dorsal scales 18–21; (4) circum-peduncular scales 16 or 17; (5) two rows of pharyngeal teeth; (6) maxillary extending to or slightly beyond vertical of anterior margin of orbit in adult male; (7) pectoral fin extending to pelvic fin in adult male; (8) almost uniform, narrow, pale cross-bars on trunk, widening significantly on caudal peduncle; (9) nuptial tubercles on cheeks and lower jaw united basally to form a plate in adult male.</p></tp:treatment-sec><tp:treatment-sec sec-type="description" id="SECID0EO6AG"><title>Description.</title><p>The morphometric and meristic data are listed in Tables <xref ref-type="table" rid="T2">2</xref>, <xref ref-type="table" rid="T3">3</xref>. Fig. <xref ref-type="fig" rid="F2">2A, B</xref> shows lateral views of the male and female fish.</p><fig id="F2" position="float" orientation="portrait"><object-id xmlns:xlink="http://www.w3.org/1999/xlink" content-type="doi" xlink:type="simple">10.3897/zookeys.1214.127532.figure2</object-id><object-id xmlns:xlink="http://www.w3.org/1999/xlink" content-type="arpha" xlink:type="simple">7C2B5B19-8F40-5038-B20C-1AD87AFB5033</object-id><label>Figure 2.</label><caption><p><italic><tp:taxon-name><tp:taxon-name-part taxon-name-part-type="genus" reg="Opsariichthys">Opsariichthys</tp:taxon-name-part><tp:taxon-name-part taxon-name-part-type="species" reg="iridescens">iridescens</tp:taxon-name-part></tp:taxon-name></italic> sp. nov. <bold>A</bold> holotype, SHOU202210001, preserved male specimen, 91.0 mm <abbrev xmlns:xlink="http://www.w3.org/1999/xlink" xlink:title="standard length" id="ABBRID0EVABG" xlink:type="simple">SL</abbrev><bold>B</bold> paratype, SHOU202308012, preserved female specimen, 85.2 mm <abbrev xmlns:xlink="http://www.w3.org/1999/xlink" xlink:title="standard length" id="ABBRID0E2ABG" xlink:type="simple">SL</abbrev>.</p></caption><graphic xmlns:xlink="http://www.w3.org/1999/xlink" xlink:href="zookeys-1214-015_article-127532__-g002.jpg" position="float" orientation="portrait" xlink:type="simple" id="oo_1146075.jpg"><uri content-type="original_file" xlink:type="simple">https://binary.pensoft.net/fig/1146075</uri></graphic></fig><fig id="F3" position="float" orientation="portrait"><object-id xmlns:xlink="http://www.w3.org/1999/xlink" content-type="doi" xlink:type="simple">10.3897/zookeys.1214.127532.figure3</object-id><object-id xmlns:xlink="http://www.w3.org/1999/xlink" content-type="arpha" xlink:type="simple">9929CC18-4015-56C4-B3A2-A55FE35F4FB5</object-id><label>Figure 3.</label><caption><p><italic><tp:taxon-name><tp:taxon-name-part taxon-name-part-type="genus" reg="Opsariichthys">Opsariichthys</tp:taxon-name-part><tp:taxon-name-part taxon-name-part-type="species" reg="iridescens">iridescens</tp:taxon-name-part></tp:taxon-name></italic> sp. nov. <bold>A</bold> live male <bold>B</bold> live female; <italic><tp:taxon-name><tp:taxon-name-part taxon-name-part-type="genus" reg="Opsariichthys">Opsariichthys</tp:taxon-name-part><tp:taxon-name-part taxon-name-part-type="species" reg="bidens">bidens</tp:taxon-name-part></tp:taxon-name></italic><bold>C</bold> live male <bold>D</bold> live female; <italic><tp:taxon-name><tp:taxon-name-part taxon-name-part-type="genus" reg="Opsariichthys">Opsariichthys</tp:taxon-name-part><tp:taxon-name-part taxon-name-part-type="species" reg="evolans">evolans</tp:taxon-name-part></tp:taxon-name></italic><bold>E</bold> live male <bold>F</bold> live female.</p></caption><graphic xmlns:xlink="http://www.w3.org/1999/xlink" xlink:href="zookeys-1214-015_article-127532__-g003.jpg" position="float" orientation="portrait" xlink:type="simple" id="oo_1146076.jpg"><uri content-type="original_file" xlink:type="simple">https://binary.pensoft.net/fig/1146076</uri></graphic></fig><table-wrap id="T2" position="float" orientation="portrait"><label>Table 2.</label><caption><p>Morphometric measurements of <italic><tp:taxon-name><tp:taxon-name-part taxon-name-part-type="genus" reg="Opsariichthys">Opsariichthys</tp:taxon-name-part><tp:taxon-name-part taxon-name-part-type="species" reg="bidens">bidens</tp:taxon-name-part></tp:taxon-name></italic>, <italic><tp:taxon-name><tp:taxon-name-part taxon-name-part-type="genus" reg="Opsariichthys">O.</tp:taxon-name-part><tp:taxon-name-part taxon-name-part-type="species" reg="evolans">evolans</tp:taxon-name-part></tp:taxon-name></italic>, and <italic><tp:taxon-name><tp:taxon-name-part taxon-name-part-type="genus" reg="Opsariichthys">O.</tp:taxon-name-part><tp:taxon-name-part taxon-name-part-type="species" reg="iridescens">iridescens</tp:taxon-name-part></tp:taxon-name></italic> sp. nov.</p></caption><table id="TID0EZCAI" rules="all"><tbody><tr><th rowspan="2" colspan="1"/><th rowspan="1" colspan="6">
                      <italic>
                        <tp:taxon-name><tp:taxon-name-part taxon-name-part-type="genus" reg="Opsariichthys">O.</tp:taxon-name-part><tp:taxon-name-part taxon-name-part-type="species" reg="bidens">bidens</tp:taxon-name-part></tp:taxon-name>
                      </italic>
                    </th><th rowspan="1" colspan="6">
                      <italic>
                        <tp:taxon-name><tp:taxon-name-part taxon-name-part-type="genus" reg="Opsariichthys">O.</tp:taxon-name-part><tp:taxon-name-part taxon-name-part-type="species" reg="evolans">evolans</tp:taxon-name-part></tp:taxon-name>
                      </italic>
                    </th><th rowspan="1" colspan="7"><italic><tp:taxon-name><tp:taxon-name-part taxon-name-part-type="genus" reg="Opsariichthys">O.</tp:taxon-name-part><tp:taxon-name-part taxon-name-part-type="species" reg="iridescens">iridescens</tp:taxon-name-part></tp:taxon-name></italic> sp. nov.</th></tr><tr><th rowspan="1" colspan="3">Male</th><th rowspan="1" colspan="3">Female</th><th rowspan="1" colspan="3">Male</th><th rowspan="1" colspan="3">Female</th><th rowspan="1" colspan="1">Holotype Male</th><th rowspan="1" colspan="3">Male</th><th rowspan="1" colspan="3">Female</th></tr><tr><th rowspan="1" colspan="1">
                      <italic>n</italic>
                    </th><th rowspan="1" colspan="3">2</th><th rowspan="1" colspan="3">8</th><th rowspan="1" colspan="3">9</th><th rowspan="1" colspan="3">8</th><th rowspan="1" colspan="1">1</th><th rowspan="1" colspan="3">13</th><th rowspan="1" colspan="3">2</th></tr><tr><td rowspan="1" colspan="1">Standard length (mm)</td><td rowspan="1" colspan="3">95.2~100.6</td><td rowspan="1" colspan="3">76.1~131.6</td><td rowspan="1" colspan="3">71.2~111.6</td><td rowspan="1" colspan="3">67.5~84.0</td><td rowspan="1" colspan="1">91.0</td><td rowspan="1" colspan="3">79.1~110.7</td><td rowspan="1" colspan="3">84.5~92.4</td></tr><tr><td rowspan="1" colspan="1">% of <abbrev xmlns:xlink="http://www.w3.org/1999/xlink" xlink:title="standard length" id="ABBRID0ENIBG" xlink:type="simple">SL</abbrev></td><td rowspan="1" colspan="1">Min</td><td rowspan="1" colspan="1">Max</td><td rowspan="1" colspan="1">Mean</td><td rowspan="1" colspan="1">Min</td><td rowspan="1" colspan="1">Max</td><td rowspan="1" colspan="1">Mean</td><td rowspan="1" colspan="1">Min</td><td rowspan="1" colspan="1">Max</td><td rowspan="1" colspan="1">Mean</td><td rowspan="1" colspan="1">Min</td><td rowspan="1" colspan="1">Max</td><td rowspan="1" colspan="1">Mean</td><td rowspan="1" colspan="1"/><td rowspan="1" colspan="1">Min</td><td rowspan="1" colspan="1">Max</td><td rowspan="1" colspan="1">Mean</td><td rowspan="1" colspan="1">Min</td><td rowspan="1" colspan="1">Max</td><td rowspan="1" colspan="1">Mean</td></tr><tr><td rowspan="1" colspan="1">Body depth</td><td rowspan="1" colspan="1">24.6</td><td rowspan="1" colspan="1">26.8</td><td rowspan="1" colspan="1">25.7</td><td rowspan="1" colspan="1">20.1</td><td rowspan="1" colspan="1">25.2</td><td rowspan="1" colspan="1">22.5</td><td rowspan="1" colspan="1">22.1</td><td rowspan="1" colspan="1">25.5</td><td rowspan="1" colspan="1">24.2</td><td rowspan="1" colspan="1">22.0</td><td rowspan="1" colspan="1">24.8</td><td rowspan="1" colspan="1">23.8</td><td rowspan="1" colspan="1">24.0</td><td rowspan="1" colspan="1">23.7</td><td rowspan="1" colspan="1">28.6</td><td rowspan="1" colspan="1">26.0</td><td rowspan="1" colspan="1">23.3</td><td rowspan="1" colspan="1">24.7</td><td rowspan="1" colspan="1">24.0</td></tr><tr><td rowspan="1" colspan="1">Head length</td><td rowspan="1" colspan="1">30.0</td><td rowspan="1" colspan="1">30.1</td><td rowspan="1" colspan="1">30.0</td><td rowspan="1" colspan="1">29.8</td><td rowspan="1" colspan="1">31.1</td><td rowspan="1" colspan="1">30.5</td><td rowspan="1" colspan="1">23.4</td><td rowspan="1" colspan="1">26.5</td><td rowspan="1" colspan="1">24.8</td><td rowspan="1" colspan="1">24.2</td><td rowspan="1" colspan="1">26.6</td><td rowspan="1" colspan="1">25.3</td><td rowspan="1" colspan="1">27.2</td><td rowspan="1" colspan="1">25.8</td><td rowspan="1" colspan="1">27.9</td><td rowspan="1" colspan="1">27.1</td><td rowspan="1" colspan="1">26.5</td><td rowspan="1" colspan="1">27.2</td><td rowspan="1" colspan="1">26.9</td></tr><tr><td rowspan="1" colspan="1">Length of the caudal fin peduncle</td><td rowspan="1" colspan="1">17.3</td><td rowspan="1" colspan="1">18.2</td><td rowspan="1" colspan="1">17.7</td><td rowspan="1" colspan="1">14.6</td><td rowspan="1" colspan="1">20.0</td><td rowspan="1" colspan="1">16.5</td><td rowspan="1" colspan="1">16.3</td><td rowspan="1" colspan="1">19.3</td><td rowspan="1" colspan="1">17.6</td><td rowspan="1" colspan="1">16.2</td><td rowspan="1" colspan="1">19.5</td><td rowspan="1" colspan="1">17.9</td><td rowspan="1" colspan="1">18.5</td><td rowspan="1" colspan="1">17.1</td><td rowspan="1" colspan="1">20.1</td><td rowspan="1" colspan="1">18.7</td><td rowspan="1" colspan="1">17.6</td><td rowspan="1" colspan="1">18.1</td><td rowspan="1" colspan="1">17.9</td></tr><tr><td rowspan="1" colspan="1">Depth of the caudal fin peduncle</td><td rowspan="1" colspan="1">9.0</td><td rowspan="1" colspan="1">9.5</td><td rowspan="1" colspan="1">9.2</td><td rowspan="1" colspan="1">8.2</td><td rowspan="1" colspan="1">9.9</td><td rowspan="1" colspan="1">8.8</td><td rowspan="1" colspan="1">7.7</td><td rowspan="1" colspan="1">9.4</td><td rowspan="1" colspan="1">8.7</td><td rowspan="1" colspan="1">8.2</td><td rowspan="1" colspan="1">9.3</td><td rowspan="1" colspan="1">8.8</td><td rowspan="1" colspan="1">9.2</td><td rowspan="1" colspan="1">8.5</td><td rowspan="1" colspan="1">10.0</td><td rowspan="1" colspan="1">9.3</td><td rowspan="1" colspan="1">8.5</td><td rowspan="1" colspan="1">8.8</td><td rowspan="1" colspan="1">8.7</td></tr><tr><td rowspan="1" colspan="1">Dorsal fin length</td><td rowspan="1" colspan="1">18.7</td><td rowspan="1" colspan="1">18.9</td><td rowspan="1" colspan="1">18.8</td><td rowspan="1" colspan="1">14.1</td><td rowspan="1" colspan="1">17.4</td><td rowspan="1" colspan="1">15.8</td><td rowspan="1" colspan="1">19.3</td><td rowspan="1" colspan="1">26.0</td><td rowspan="1" colspan="1">23.3</td><td rowspan="1" colspan="1">17.8</td><td rowspan="1" colspan="1">24.9</td><td rowspan="1" colspan="1">20.9</td><td rowspan="1" colspan="1">17.2</td><td rowspan="1" colspan="1">17.0</td><td rowspan="1" colspan="1">19.8</td><td rowspan="1" colspan="1">18.2</td><td rowspan="1" colspan="1">16.5</td><td rowspan="1" colspan="1">16.8</td><td rowspan="1" colspan="1">16.7</td></tr><tr><td rowspan="1" colspan="1">Pectoral fin length</td><td rowspan="1" colspan="1">19.6</td><td rowspan="1" colspan="1">22.0</td><td rowspan="1" colspan="1">20.8</td><td rowspan="1" colspan="1">12.9</td><td rowspan="1" colspan="1">19.8</td><td rowspan="1" colspan="1">17.9</td><td rowspan="1" colspan="1">24.6</td><td rowspan="1" colspan="1">30.9</td><td rowspan="1" colspan="1">27.3</td><td rowspan="1" colspan="1">19.4</td><td rowspan="1" colspan="1">28.5</td><td rowspan="1" colspan="1">24.2</td><td rowspan="1" colspan="1">23.1</td><td rowspan="1" colspan="1">21.1</td><td rowspan="1" colspan="1">26.7</td><td rowspan="1" colspan="1">23.5</td><td rowspan="1" colspan="1">18.4</td><td rowspan="1" colspan="1">19.1</td><td rowspan="1" colspan="1">18.8</td></tr><tr><td rowspan="1" colspan="1">Pelvic fin length</td><td rowspan="1" colspan="1">15.3</td><td rowspan="1" colspan="1">16.2</td><td rowspan="1" colspan="1">15.7</td><td rowspan="1" colspan="1">11.7</td><td rowspan="1" colspan="1">14.8</td><td rowspan="1" colspan="1">13.6</td><td rowspan="1" colspan="1">16.8</td><td rowspan="1" colspan="1">22.2</td><td rowspan="1" colspan="1">19.3</td><td rowspan="1" colspan="1">13.9</td><td rowspan="1" colspan="1">19.7</td><td rowspan="1" colspan="1">17.3</td><td rowspan="1" colspan="1">15.5</td><td rowspan="1" colspan="1">14.2</td><td rowspan="1" colspan="1">17.8</td><td rowspan="1" colspan="1">15.5</td><td rowspan="1" colspan="1">12.8</td><td rowspan="1" colspan="1">14.5</td><td rowspan="1" colspan="1">13.7</td></tr><tr><td rowspan="1" colspan="1">Anal fin length</td><td rowspan="1" colspan="1">25.6</td><td rowspan="1" colspan="1">28.5</td><td rowspan="1" colspan="1">27.0</td><td rowspan="1" colspan="1">18.3</td><td rowspan="1" colspan="1">25.1</td><td rowspan="1" colspan="1">21.8</td><td rowspan="1" colspan="1">33.3</td><td rowspan="1" colspan="1">42.4</td><td rowspan="1" colspan="1">38.2</td><td rowspan="1" colspan="1">22.6</td><td rowspan="1" colspan="1">39.7</td><td rowspan="1" colspan="1">31.5</td><td rowspan="1" colspan="1">29.3</td><td rowspan="1" colspan="1">28.0</td><td rowspan="1" colspan="1">35.7</td><td rowspan="1" colspan="1">32.1</td><td rowspan="1" colspan="1">25.7</td><td rowspan="1" colspan="1">25.8</td><td rowspan="1" colspan="1">25.8</td></tr><tr><td rowspan="1" colspan="1">Dorsal fin base length</td><td rowspan="1" colspan="1">13.0</td><td rowspan="1" colspan="1">13.3</td><td rowspan="1" colspan="1">13.2</td><td rowspan="1" colspan="1">9.3</td><td rowspan="1" colspan="1">11.4</td><td rowspan="1" colspan="1">10.6</td><td rowspan="1" colspan="1">12.1</td><td rowspan="1" colspan="1">15.2</td><td rowspan="1" colspan="1">13.5</td><td rowspan="1" colspan="1">10.0</td><td rowspan="1" colspan="1">14.9</td><td rowspan="1" colspan="1">12.1</td><td rowspan="1" colspan="1">12.3</td><td rowspan="1" colspan="1">11.6</td><td rowspan="1" colspan="1">13.4</td><td rowspan="1" colspan="1">12.5</td><td rowspan="1" colspan="1">10.2</td><td rowspan="1" colspan="1">10.7</td><td rowspan="1" colspan="1">10.5</td></tr><tr><td rowspan="1" colspan="1">Pectoral fin base length</td><td rowspan="1" colspan="1">4.5</td><td rowspan="1" colspan="1">5.1</td><td rowspan="1" colspan="1">4.8</td><td rowspan="1" colspan="1">3.3</td><td rowspan="1" colspan="1">4.4</td><td rowspan="1" colspan="1">3.9</td><td rowspan="1" colspan="1">4.6</td><td rowspan="1" colspan="1">5.9</td><td rowspan="1" colspan="1">5.3</td><td rowspan="1" colspan="1">4.0</td><td rowspan="1" colspan="1">5.1</td><td rowspan="1" colspan="1">4.6</td><td rowspan="1" colspan="1">5.1</td><td rowspan="1" colspan="1">5.0</td><td rowspan="1" colspan="1">6.3</td><td rowspan="1" colspan="1">5.8</td><td rowspan="1" colspan="1">4.0</td><td rowspan="1" colspan="1">4.2</td><td rowspan="1" colspan="1">4.1</td></tr><tr><td rowspan="1" colspan="1">Pelvic fin base length</td><td rowspan="1" colspan="1">3.7</td><td rowspan="1" colspan="1">3.8</td><td rowspan="1" colspan="1">3.7</td><td rowspan="1" colspan="1">3.2</td><td rowspan="1" colspan="1">4.0</td><td rowspan="1" colspan="1">3.6</td><td rowspan="1" colspan="1">3.3</td><td rowspan="1" colspan="1">4.5</td><td rowspan="1" colspan="1">3.8</td><td rowspan="1" colspan="1">3.2</td><td rowspan="1" colspan="1">4.6</td><td rowspan="1" colspan="1">3.8</td><td rowspan="1" colspan="1">4.9</td><td rowspan="1" colspan="1">3.8</td><td rowspan="1" colspan="1">4.9</td><td rowspan="1" colspan="1">4.2</td><td rowspan="1" colspan="1">3.6</td><td rowspan="1" colspan="1">3.7</td><td rowspan="1" colspan="1">3.7</td></tr><tr><td rowspan="1" colspan="1">Anal fin base length</td><td rowspan="1" colspan="1">15.1</td><td rowspan="1" colspan="1">15.4</td><td rowspan="1" colspan="1">15.3</td><td rowspan="1" colspan="1">10.5</td><td rowspan="1" colspan="1">12.0</td><td rowspan="1" colspan="1">11.0</td><td rowspan="1" colspan="1">15.6</td><td rowspan="1" colspan="1">18.9</td><td rowspan="1" colspan="1">17.2</td><td rowspan="1" colspan="1">13.6</td><td rowspan="1" colspan="1">19.1</td><td rowspan="1" colspan="1">15.6</td><td rowspan="1" colspan="1">17.6</td><td rowspan="1" colspan="1">15.2</td><td rowspan="1" colspan="1">18.6</td><td rowspan="1" colspan="1">16.9</td><td rowspan="1" colspan="1">12.6</td><td rowspan="1" colspan="1">13.2</td><td rowspan="1" colspan="1">12.9</td></tr><tr><td rowspan="1" colspan="1">Predorsal length</td><td rowspan="1" colspan="1">53.2</td><td rowspan="1" colspan="1">53.3</td><td rowspan="1" colspan="1">53.2</td><td rowspan="1" colspan="1">51.8</td><td rowspan="1" colspan="1">56.2</td><td rowspan="1" colspan="1">53.8</td><td rowspan="1" colspan="1">48.4</td><td rowspan="1" colspan="1">50.0</td><td rowspan="1" colspan="1">48.9</td><td rowspan="1" colspan="1">48.3</td><td rowspan="1" colspan="1">50.5</td><td rowspan="1" colspan="1">49.2</td><td rowspan="1" colspan="1">51.1</td><td rowspan="1" colspan="1">49.0</td><td rowspan="1" colspan="1">55.2</td><td rowspan="1" colspan="1">51.9</td><td rowspan="1" colspan="1">51.3</td><td rowspan="1" colspan="1">54.0</td><td rowspan="1" colspan="1">52.7</td></tr><tr><td rowspan="1" colspan="1">Prepectoral length</td><td rowspan="1" colspan="1">26.8</td><td rowspan="1" colspan="1">27.0</td><td rowspan="1" colspan="1">26.9</td><td rowspan="1" colspan="1">27.5</td><td rowspan="1" colspan="1">29.6</td><td rowspan="1" colspan="1">28.9</td><td rowspan="1" colspan="1">23.6</td><td rowspan="1" colspan="1">25.7</td><td rowspan="1" colspan="1">24.5</td><td rowspan="1" colspan="1">23.9</td><td rowspan="1" colspan="1">27.7</td><td rowspan="1" colspan="1">25.0</td><td rowspan="1" colspan="1">24.5</td><td rowspan="1" colspan="1">24.5</td><td rowspan="1" colspan="1">26.8</td><td rowspan="1" colspan="1">25.6</td><td rowspan="1" colspan="1">26.5</td><td rowspan="1" colspan="1">26.8</td><td rowspan="1" colspan="1">26.7</td></tr><tr><td rowspan="1" colspan="1">Prepelvic length</td><td rowspan="1" colspan="1">50.1</td><td rowspan="1" colspan="1">52.0</td><td rowspan="1" colspan="1">51.1</td><td rowspan="1" colspan="1">51.6</td><td rowspan="1" colspan="1">54.8</td><td rowspan="1" colspan="1">53.0</td><td rowspan="1" colspan="1">46.1</td><td rowspan="1" colspan="1">49.5</td><td rowspan="1" colspan="1">47.3</td><td rowspan="1" colspan="1">46.4</td><td rowspan="1" colspan="1">50.2</td><td rowspan="1" colspan="1">48.3</td><td rowspan="1" colspan="1">46.3</td><td rowspan="1" colspan="1">46.3</td><td rowspan="1" colspan="1">49.9</td><td rowspan="1" colspan="1">48.0</td><td rowspan="1" colspan="1">49.8</td><td rowspan="1" colspan="1">50.0</td><td rowspan="1" colspan="1">49.9</td></tr><tr><td rowspan="1" colspan="1">Preanal length</td><td rowspan="1" colspan="1">68.9</td><td rowspan="1" colspan="1">69.3</td><td rowspan="1" colspan="1">69.1</td><td rowspan="1" colspan="1">71.2</td><td rowspan="1" colspan="1">73.9</td><td rowspan="1" colspan="1">72.6</td><td rowspan="1" colspan="1">46.6</td><td rowspan="1" colspan="1">68.6</td><td rowspan="1" colspan="1">65.1</td><td rowspan="1" colspan="1">66.6</td><td rowspan="1" colspan="1">71.5</td><td rowspan="1" colspan="1">69.1</td><td rowspan="1" colspan="1">63.1</td><td rowspan="1" colspan="1">63.1</td><td rowspan="1" colspan="1">70.4</td><td rowspan="1" colspan="1">66.2</td><td rowspan="1" colspan="1">69.4</td><td rowspan="1" colspan="1">71.2</td><td rowspan="1" colspan="1">70.3</td></tr><tr><td rowspan="1" colspan="20">% <bold>of HL</bold></td></tr><tr><td rowspan="1" colspan="1">Snout length</td><td rowspan="1" colspan="1">29.3</td><td rowspan="1" colspan="1">32.1</td><td rowspan="1" colspan="1">30.7</td><td rowspan="1" colspan="1">29.6</td><td rowspan="1" colspan="1">33.7</td><td rowspan="1" colspan="1">32.1</td><td rowspan="1" colspan="1">25.7</td><td rowspan="1" colspan="1">33.4</td><td rowspan="1" colspan="1">29.0</td><td rowspan="1" colspan="1">27.6</td><td rowspan="1" colspan="1">31.5</td><td rowspan="1" colspan="1">29.3</td><td rowspan="1" colspan="1">31.4</td><td rowspan="1" colspan="1">28.8</td><td rowspan="1" colspan="1">35.6</td><td rowspan="1" colspan="1">31.5</td><td rowspan="1" colspan="1">29.7</td><td rowspan="1" colspan="1">30.8</td><td rowspan="1" colspan="1">30.3</td></tr><tr><td rowspan="1" colspan="1">Eye diameter</td><td rowspan="1" colspan="1">18.2</td><td rowspan="1" colspan="1">19.6</td><td rowspan="1" colspan="1">18.9</td><td rowspan="1" colspan="1">16.0</td><td rowspan="1" colspan="1">22.4</td><td rowspan="1" colspan="1">19.1</td><td rowspan="1" colspan="1">21.9</td><td rowspan="1" colspan="1">30.5</td><td rowspan="1" colspan="1">27.0</td><td rowspan="1" colspan="1">25.5</td><td rowspan="1" colspan="1">28.4</td><td rowspan="1" colspan="1">27.5</td><td rowspan="1" colspan="1">20.4</td><td rowspan="1" colspan="1">20.4</td><td rowspan="1" colspan="1">29.3</td><td rowspan="1" colspan="1">25.4</td><td rowspan="1" colspan="1">26.5</td><td rowspan="1" colspan="1">27.8</td><td rowspan="1" colspan="1">27.2</td></tr><tr><td rowspan="1" colspan="1">Interorbital width</td><td rowspan="1" colspan="1">31.7</td><td rowspan="1" colspan="1">31.9</td><td rowspan="1" colspan="1">31.8</td><td rowspan="1" colspan="1">28.2</td><td rowspan="1" colspan="1">31.4</td><td rowspan="1" colspan="1">29.7</td><td rowspan="1" colspan="1">29.5</td><td rowspan="1" colspan="1">34.7</td><td rowspan="1" colspan="1">31.4</td><td rowspan="1" colspan="1">26.1</td><td rowspan="1" colspan="1">34.4</td><td rowspan="1" colspan="1">30.7</td><td rowspan="1" colspan="1">34.3</td><td rowspan="1" colspan="1">32.0</td><td rowspan="1" colspan="1">37.1</td><td rowspan="1" colspan="1">34.8</td><td rowspan="1" colspan="1">30.9</td><td rowspan="1" colspan="1">32.5</td><td rowspan="1" colspan="1">31.7</td></tr><tr><td rowspan="1" colspan="1">Head depth</td><td rowspan="1" colspan="1">64.0</td><td rowspan="1" colspan="1">66.2</td><td rowspan="1" colspan="1">65.1</td><td rowspan="1" colspan="1">56.4</td><td rowspan="1" colspan="1">62.6</td><td rowspan="1" colspan="1">59.4</td><td rowspan="1" colspan="1">69.7</td><td rowspan="1" colspan="1">78.7</td><td rowspan="1" colspan="1">74.5</td><td rowspan="1" colspan="1">64.1</td><td rowspan="1" colspan="1">76.5</td><td rowspan="1" colspan="1">68.6</td><td rowspan="1" colspan="1">69.5</td><td rowspan="1" colspan="1">67.2</td><td rowspan="1" colspan="1">75.6</td><td rowspan="1" colspan="1">70.6</td><td rowspan="1" colspan="1">66.2</td><td rowspan="1" colspan="1">67.0</td><td rowspan="1" colspan="1">66.6</td></tr><tr><td rowspan="1" colspan="1">Head width</td><td rowspan="1" colspan="1">49.0</td><td rowspan="1" colspan="1">54.3</td><td rowspan="1" colspan="1">51.6</td><td rowspan="1" colspan="1">38.9</td><td rowspan="1" colspan="1">49.5</td><td rowspan="1" colspan="1">43.9</td><td rowspan="1" colspan="1">44.5</td><td rowspan="1" colspan="1">52.3</td><td rowspan="1" colspan="1">49.5</td><td rowspan="1" colspan="1">42.1</td><td rowspan="1" colspan="1">54.1</td><td rowspan="1" colspan="1">49.0</td><td rowspan="1" colspan="1">48.5</td><td rowspan="1" colspan="1">45.4</td><td rowspan="1" colspan="1">55.8</td><td rowspan="1" colspan="1">51.0</td><td rowspan="1" colspan="1">49.1</td><td rowspan="1" colspan="1">52.9</td><td rowspan="1" colspan="1">51.0</td></tr></tbody></table></table-wrap><table-wrap id="T3" position="float" orientation="portrait"><label>Table 3.</label><caption><p>Meristic counts of the three sympatric <italic><tp:taxon-name><tp:taxon-name-part taxon-name-part-type="genus" reg="Opsariichthys">Opsariichthys</tp:taxon-name-part></tp:taxon-name></italic> species and its congeners that absence of distinct anterior notch on upper lip.</p></caption><table id="TID0EACCI" rules="all"><tbody><tr><td rowspan="2" colspan="1">
                      <bold>Species</bold>
                    </td><td rowspan="1" colspan="4">
                      <bold>D iii</bold>
                    </td><td rowspan="1" colspan="5">
                      <bold>A iii</bold>
                    </td><td rowspan="1" colspan="5">
                      <bold>P1 i</bold>
                    </td><td rowspan="1" colspan="3">
                      <bold>P2 i</bold>
                    </td></tr><tr><td rowspan="1" colspan="1">
                      <bold>7</bold>
                    </td><td rowspan="1" colspan="1">
                      <bold>8</bold>
                    </td><td rowspan="1" colspan="2">
                      <bold>M</bold>
                    </td><td rowspan="1" colspan="1">
                      <bold>8</bold>
                    </td><td rowspan="1" colspan="1">
                      <bold>9</bold>
                    </td><td rowspan="1" colspan="1">
                      <bold>10</bold>
                    </td><td rowspan="1" colspan="2">
                      <bold>M</bold>
                    </td><td rowspan="1" colspan="1">
                      <bold>13</bold>
                    </td><td rowspan="1" colspan="1">
                      <bold>14</bold>
                    </td><td rowspan="1" colspan="1">
                      <bold>15</bold>
                    </td><td rowspan="1" colspan="2">
                      <bold>M</bold>
                    </td><td rowspan="1" colspan="1">
                      <bold>7</bold>
                    </td><td rowspan="1" colspan="1">
                      <bold>8</bold>
                    </td><td rowspan="1" colspan="1">
                      <bold>M</bold>
                    </td></tr><tr><td rowspan="1" colspan="1"><italic><tp:taxon-name><tp:taxon-name-part taxon-name-part-type="genus" reg="Opsariichthys">O.</tp:taxon-name-part><tp:taxon-name-part taxon-name-part-type="species" reg="iridescens">iridescens</tp:taxon-name-part></tp:taxon-name></italic> sp. nov.</td><td rowspan="1" colspan="1">16</td><td rowspan="1" colspan="1">–</td><td rowspan="1" colspan="2">7.0</td><td rowspan="1" colspan="1">–</td><td rowspan="1" colspan="1">16</td><td rowspan="1" colspan="1">–</td><td rowspan="1" colspan="2">9.0</td><td rowspan="1" colspan="1">1</td><td rowspan="1" colspan="1">15</td><td rowspan="1" colspan="1">–</td><td rowspan="1" colspan="2">13.9</td><td rowspan="1" colspan="1">2</td><td rowspan="1" colspan="1">14</td><td rowspan="1" colspan="1">7.9</td></tr><tr><td rowspan="1" colspan="1">
                      <italic>
                        <tp:taxon-name><tp:taxon-name-part taxon-name-part-type="genus" reg="Opsariichthys">O.</tp:taxon-name-part><tp:taxon-name-part taxon-name-part-type="species" reg="bidens">bidens</tp:taxon-name-part></tp:taxon-name>
                      </italic>
                    </td><td rowspan="1" colspan="1">10</td><td rowspan="1" colspan="1">–</td><td rowspan="1" colspan="2">7.0</td><td rowspan="1" colspan="1">1</td><td rowspan="1" colspan="1">9</td><td rowspan="1" colspan="1">–</td><td rowspan="1" colspan="2">8.9</td><td rowspan="1" colspan="1">–</td><td rowspan="1" colspan="1">10</td><td rowspan="1" colspan="1">–</td><td rowspan="1" colspan="2">14.0</td><td rowspan="1" colspan="1">–</td><td rowspan="1" colspan="1">10</td><td rowspan="1" colspan="1">8.0</td></tr><tr><td rowspan="1" colspan="1">
                      <italic>
                        <tp:taxon-name><tp:taxon-name-part taxon-name-part-type="genus" reg="Opsariichthys">O.</tp:taxon-name-part><tp:taxon-name-part taxon-name-part-type="species" reg="evolans">evolans</tp:taxon-name-part></tp:taxon-name>
                      </italic>
                    </td><td rowspan="1" colspan="1">17</td><td rowspan="1" colspan="1">–</td><td rowspan="1" colspan="2">7.0</td><td rowspan="1" colspan="1">–</td><td rowspan="1" colspan="1">16</td><td rowspan="1" colspan="1">1</td><td rowspan="1" colspan="2">9.1</td><td rowspan="1" colspan="1">1</td><td rowspan="1" colspan="1">15</td><td rowspan="1" colspan="1">1</td><td rowspan="1" colspan="2">14.0</td><td rowspan="1" colspan="1">3</td><td rowspan="1" colspan="1">14</td><td rowspan="1" colspan="1">7.8</td></tr><tr><td rowspan="1" colspan="1"><italic><tp:taxon-name><tp:taxon-name-part taxon-name-part-type="genus" reg="Opsariichthys">O.</tp:taxon-name-part><tp:taxon-name-part taxon-name-part-type="species" reg="acutipinnis">acutipinnis</tp:taxon-name-part></tp:taxon-name></italic>*</td><td rowspan="1" colspan="1">9</td><td rowspan="1" colspan="1">–</td><td rowspan="1" colspan="2">7.0</td><td rowspan="1" colspan="1">–</td><td rowspan="1" colspan="1">9</td><td rowspan="1" colspan="1">–</td><td rowspan="1" colspan="2">9.0</td><td rowspan="1" colspan="1">–</td><td rowspan="1" colspan="1">1</td><td rowspan="1" colspan="1">8</td><td rowspan="1" colspan="2">14.9</td><td rowspan="1" colspan="1">–</td><td rowspan="1" colspan="1">9</td><td rowspan="1" colspan="1">8.0</td></tr><tr><td rowspan="1" colspan="1"><italic><tp:taxon-name><tp:taxon-name-part taxon-name-part-type="genus" reg="Opsariichthys">O.</tp:taxon-name-part><tp:taxon-name-part taxon-name-part-type="species" reg="duchuunguyeni">duchuunguyeni</tp:taxon-name-part></tp:taxon-name></italic>*</td><td rowspan="1" colspan="1">5</td><td rowspan="1" colspan="1">–</td><td rowspan="1" colspan="2">7.0</td><td rowspan="1" colspan="1">–</td><td rowspan="1" colspan="1">5</td><td rowspan="1" colspan="1">–</td><td rowspan="1" colspan="2">9.0</td><td rowspan="1" colspan="1">–</td><td rowspan="1" colspan="1">4</td><td rowspan="1" colspan="1">1</td><td rowspan="1" colspan="2">14.2</td><td rowspan="1" colspan="1">1</td><td rowspan="1" colspan="1">4</td><td rowspan="1" colspan="1">7.9</td></tr><tr><td rowspan="1" colspan="1"><italic><tp:taxon-name><tp:taxon-name-part taxon-name-part-type="genus" reg="Opsariichthys">O.</tp:taxon-name-part><tp:taxon-name-part taxon-name-part-type="species" reg="kaopingensis">kaopingensis</tp:taxon-name-part></tp:taxon-name></italic>*</td><td rowspan="1" colspan="1">118</td><td rowspan="1" colspan="1">–</td><td rowspan="1" colspan="2">7.0</td><td rowspan="1" colspan="1">3</td><td rowspan="1" colspan="1">115</td><td rowspan="1" colspan="1">–</td><td rowspan="1" colspan="2">9.0</td><td rowspan="1" colspan="1">5</td><td rowspan="1" colspan="1">147</td><td rowspan="1" colspan="1">72</td><td rowspan="1" colspan="2">14.3</td><td rowspan="1" colspan="1">210</td><td rowspan="1" colspan="1">14</td><td rowspan="1" colspan="1">8.1</td></tr><tr><td rowspan="1" colspan="1"><italic><tp:taxon-name><tp:taxon-name-part taxon-name-part-type="genus" reg="Opsariichthys">O.</tp:taxon-name-part><tp:taxon-name-part taxon-name-part-type="species" reg="macrolepis">macrolepis</tp:taxon-name-part></tp:taxon-name></italic>*</td><td rowspan="1" colspan="1">30</td><td rowspan="1" colspan="1">–</td><td rowspan="1" colspan="2">7.0</td><td rowspan="1" colspan="1">–</td><td rowspan="1" colspan="1">30</td><td rowspan="1" colspan="1">–</td><td rowspan="1" colspan="2">9.0</td><td rowspan="1" colspan="1">–</td><td rowspan="1" colspan="1">30</td><td rowspan="1" colspan="1">–</td><td rowspan="1" colspan="2">14.0</td><td rowspan="1" colspan="1">15</td><td rowspan="1" colspan="1">15</td><td rowspan="1" colspan="1">7.5</td></tr><tr><td rowspan="1" colspan="1"><italic><tp:taxon-name><tp:taxon-name-part taxon-name-part-type="genus" reg="Opsariichthys">O.</tp:taxon-name-part><tp:taxon-name-part taxon-name-part-type="species" reg="pachycephalus">pachycephalus</tp:taxon-name-part></tp:taxon-name></italic>*</td><td rowspan="1" colspan="1">421</td><td rowspan="1" colspan="1">2</td><td rowspan="1" colspan="2">7.0</td><td rowspan="1" colspan="1">17</td><td rowspan="1" colspan="1">398</td><td rowspan="1" colspan="1">12</td><td rowspan="1" colspan="2">9.0</td><td rowspan="1" colspan="1">251</td><td rowspan="1" colspan="1">251</td><td rowspan="1" colspan="1">38</td><td rowspan="1" colspan="2">13.6</td><td rowspan="1" colspan="1">251</td><td rowspan="1" colspan="1">123</td><td rowspan="1" colspan="1">8.3</td></tr><tr><td rowspan="2" colspan="1"/><td rowspan="1" colspan="7">
                      <bold>CPS</bold>
                    </td><td rowspan="1" colspan="6">
                      <bold>LLa</bold>
                    </td><td rowspan="1" colspan="4">
                      <bold>LLb</bold>
                    </td></tr><tr><td rowspan="1" colspan="1">
                      <bold>16</bold>
                    </td><td rowspan="1" colspan="1">
                      <bold>17</bold>
                    </td><td rowspan="1" colspan="1">
                      <bold>18</bold>
                    </td><td rowspan="1" colspan="1">
                      <bold>19</bold>
                    </td><td rowspan="1" colspan="1">
                      <bold>20</bold>
                    </td><td rowspan="1" colspan="2">
                      <bold>M</bold>
                    </td><td rowspan="1" colspan="1">
                      <bold>8</bold>
                    </td><td rowspan="1" colspan="1">
                      <bold>9</bold>
                    </td><td rowspan="1" colspan="1">
                      <bold>10</bold>
                    </td><td rowspan="1" colspan="1">
                      <bold>11</bold>
                    </td><td rowspan="1" colspan="2">
                      <bold>M</bold>
                    </td><td rowspan="1" colspan="1">
                      <bold>3</bold>
                    </td><td rowspan="1" colspan="1">
                      <bold>4</bold>
                    </td><td rowspan="1" colspan="1">
                      <bold>5</bold>
                    </td><td rowspan="1" colspan="1">
                      <bold>M</bold>
                    </td></tr><tr><td rowspan="1" colspan="1"><italic><tp:taxon-name><tp:taxon-name-part taxon-name-part-type="genus" reg="Opsariichthys">O.</tp:taxon-name-part><tp:taxon-name-part taxon-name-part-type="species" reg="iridescens">iridescens</tp:taxon-name-part></tp:taxon-name></italic> sp. nov.</td><td rowspan="1" colspan="1">5</td><td rowspan="1" colspan="1">11</td><td rowspan="1" colspan="1">–</td><td rowspan="1" colspan="1">–</td><td rowspan="1" colspan="1">–</td><td rowspan="1" colspan="2">16.7</td><td rowspan="1" colspan="1">–</td><td rowspan="1" colspan="1">7</td><td rowspan="1" colspan="1">9</td><td rowspan="1" colspan="1">–</td><td rowspan="1" colspan="2">9.6</td><td rowspan="1" colspan="1">3</td><td rowspan="1" colspan="1">13</td><td rowspan="1" colspan="1">–</td><td rowspan="1" colspan="1">3.8</td></tr><tr><td rowspan="1" colspan="1">
                      <italic>
                        <tp:taxon-name><tp:taxon-name-part taxon-name-part-type="genus" reg="Opsariichthys">O.</tp:taxon-name-part><tp:taxon-name-part taxon-name-part-type="species" reg="bidens">bidens</tp:taxon-name-part></tp:taxon-name>
                      </italic>
                    </td><td rowspan="1" colspan="1">–</td><td rowspan="1" colspan="1">2</td><td rowspan="1" colspan="1">7</td><td rowspan="1" colspan="1">1</td><td rowspan="1" colspan="1">–</td><td rowspan="1" colspan="2">17.9</td><td rowspan="1" colspan="1">–</td><td rowspan="1" colspan="1">10</td><td rowspan="1" colspan="1">–</td><td rowspan="1" colspan="1">–</td><td rowspan="1" colspan="2">9.0</td><td rowspan="1" colspan="1">3</td><td rowspan="1" colspan="1">6</td><td rowspan="1" colspan="1">1</td><td rowspan="1" colspan="1">3.8</td></tr><tr><td rowspan="1" colspan="1">
                      <italic>
                        <tp:taxon-name><tp:taxon-name-part taxon-name-part-type="genus" reg="Opsariichthys">O.</tp:taxon-name-part><tp:taxon-name-part taxon-name-part-type="species" reg="evolans">evolans</tp:taxon-name-part></tp:taxon-name>
                      </italic>
                    </td><td rowspan="1" colspan="1">10</td><td rowspan="1" colspan="1">7</td><td rowspan="1" colspan="1">–</td><td rowspan="1" colspan="1">–</td><td rowspan="1" colspan="1">–</td><td rowspan="1" colspan="2">16.4</td><td rowspan="1" colspan="1">17</td><td rowspan="1" colspan="1">–</td><td rowspan="1" colspan="1">–</td><td rowspan="1" colspan="1">–</td><td rowspan="1" colspan="2">8.0</td><td rowspan="1" colspan="1">3</td><td rowspan="1" colspan="1">14</td><td rowspan="1" colspan="1">–</td><td rowspan="1" colspan="1">3.8</td></tr><tr><td rowspan="1" colspan="1"><italic><tp:taxon-name><tp:taxon-name-part taxon-name-part-type="genus" reg="Opsariichthys">O.</tp:taxon-name-part><tp:taxon-name-part taxon-name-part-type="species" reg="acutipinnis">acutipinnis</tp:taxon-name-part></tp:taxon-name></italic>*</td><td rowspan="1" colspan="1">–</td><td rowspan="1" colspan="1">–</td><td rowspan="1" colspan="1">2</td><td rowspan="1" colspan="1">6</td><td rowspan="1" colspan="1">1</td><td rowspan="1" colspan="2">18.9</td><td rowspan="1" colspan="1">2</td><td rowspan="1" colspan="1">7</td><td rowspan="1" colspan="1">–</td><td rowspan="1" colspan="1">–</td><td rowspan="1" colspan="2">8.8</td><td rowspan="1" colspan="1">1</td><td rowspan="1" colspan="1">8</td><td rowspan="1" colspan="1">–</td><td rowspan="1" colspan="1">3.9</td></tr><tr><td rowspan="1" colspan="1"><italic><tp:taxon-name><tp:taxon-name-part taxon-name-part-type="genus" reg="Opsariichthys">O.</tp:taxon-name-part><tp:taxon-name-part taxon-name-part-type="species" reg="duchuunguyeni">duchuunguyeni</tp:taxon-name-part></tp:taxon-name></italic>*</td><td rowspan="1" colspan="1">–</td><td rowspan="1" colspan="1">4</td><td rowspan="1" colspan="1">1</td><td rowspan="1" colspan="1">–</td><td rowspan="1" colspan="1">–</td><td rowspan="1" colspan="2">17.2</td><td rowspan="1" colspan="1">5</td><td rowspan="1" colspan="1">–</td><td rowspan="1" colspan="1">–</td><td rowspan="1" colspan="1">–</td><td rowspan="1" colspan="2">8.0</td><td rowspan="1" colspan="1">5</td><td rowspan="1" colspan="1">–</td><td rowspan="1" colspan="1">–</td><td rowspan="1" colspan="1">3.0</td></tr><tr><td rowspan="1" colspan="1"><italic><tp:taxon-name><tp:taxon-name-part taxon-name-part-type="genus" reg="Opsariichthys">O.</tp:taxon-name-part><tp:taxon-name-part taxon-name-part-type="species" reg="kaopingensis">kaopingensis</tp:taxon-name-part></tp:taxon-name></italic>*</td><td rowspan="1" colspan="1">–</td><td rowspan="1" colspan="1">1</td><td rowspan="1" colspan="1">1</td><td rowspan="1" colspan="1">1</td><td rowspan="1" colspan="1">1</td><td rowspan="1" colspan="2">18.5</td><td rowspan="1" colspan="1">–</td><td rowspan="1" colspan="1">95</td><td rowspan="1" colspan="1">17</td><td rowspan="1" colspan="1">–</td><td rowspan="1" colspan="2">9.2</td><td rowspan="1" colspan="1">104</td><td rowspan="1" colspan="1">7</td><td rowspan="1" colspan="1">–</td><td rowspan="1" colspan="1">3.1</td></tr><tr><td rowspan="1" colspan="1"><italic><tp:taxon-name><tp:taxon-name-part taxon-name-part-type="genus" reg="Opsariichthys">O.</tp:taxon-name-part><tp:taxon-name-part taxon-name-part-type="species" reg="macrolepis">macrolepis</tp:taxon-name-part></tp:taxon-name></italic>*</td><td rowspan="1" colspan="1">–</td><td rowspan="1" colspan="1">15</td><td rowspan="1" colspan="1">15</td><td rowspan="1" colspan="1">–</td><td rowspan="1" colspan="1">–</td><td rowspan="1" colspan="2">17.5</td><td rowspan="1" colspan="1">30</td><td rowspan="1" colspan="1">–</td><td rowspan="1" colspan="1">–</td><td rowspan="1" colspan="1">–</td><td rowspan="1" colspan="2">8.0</td><td rowspan="1" colspan="1">30</td><td rowspan="1" colspan="1">–</td><td rowspan="1" colspan="1">–</td><td rowspan="1" colspan="1">3.0</td></tr><tr><td rowspan="1" colspan="1"><italic><tp:taxon-name><tp:taxon-name-part taxon-name-part-type="genus" reg="Opsariichthys">O.</tp:taxon-name-part><tp:taxon-name-part taxon-name-part-type="species" reg="pachycephalus">pachycephalus</tp:taxon-name-part></tp:taxon-name></italic>*</td><td rowspan="1" colspan="1">–</td><td rowspan="1" colspan="1">1</td><td rowspan="1" colspan="1">4</td><td rowspan="1" colspan="1">3</td><td rowspan="1" colspan="1">5</td><td rowspan="1" colspan="2">18.9</td><td rowspan="1" colspan="1">–</td><td rowspan="1" colspan="1">–</td><td rowspan="1" colspan="1">251</td><td rowspan="1" colspan="1">38</td><td rowspan="1" colspan="2">10.1</td><td rowspan="1" colspan="1">251</td><td rowspan="1" colspan="1">20</td><td rowspan="1" colspan="1">–</td><td rowspan="1" colspan="1">3.1</td></tr><tr><td rowspan="2" colspan="1"/><td rowspan="1" colspan="12">
                      <bold>PreD</bold>
                    </td><td rowspan="10" colspan="5"/></tr><tr><td rowspan="1" colspan="1">
                      <bold>13</bold>
                    </td><td rowspan="1" colspan="1">
                      <bold>14</bold>
                    </td><td rowspan="1" colspan="1">
                      <bold>15</bold>
                    </td><td rowspan="1" colspan="1">
                      <bold>16</bold>
                    </td><td rowspan="1" colspan="1">
                      <bold>17</bold>
                    </td><td rowspan="1" colspan="1">
                      <bold>18</bold>
                    </td><td rowspan="1" colspan="1">
                      <bold>19</bold>
                    </td><td rowspan="1" colspan="1">
                      <bold>20</bold>
                    </td><td rowspan="1" colspan="1">
                      <bold>21</bold>
                    </td><td rowspan="1" colspan="1">
                      <bold>22</bold>
                    </td><td rowspan="1" colspan="1">
                      <bold>23</bold>
                    </td><td rowspan="1" colspan="1">
                      <bold>M</bold>
                    </td></tr><tr><td rowspan="1" colspan="1"><italic><tp:taxon-name><tp:taxon-name-part taxon-name-part-type="genus" reg="Opsariichthys">O.</tp:taxon-name-part><tp:taxon-name-part taxon-name-part-type="species" reg="iridescens">iridescens</tp:taxon-name-part></tp:taxon-name></italic> sp. nov.</td><td rowspan="1" colspan="1">–</td><td rowspan="1" colspan="1">–</td><td rowspan="1" colspan="1">–</td><td rowspan="1" colspan="1">–</td><td rowspan="1" colspan="1">–</td><td rowspan="1" colspan="1">2</td><td rowspan="1" colspan="1">5</td><td rowspan="1" colspan="1">7</td><td rowspan="1" colspan="1">2</td><td rowspan="1" colspan="1">–</td><td rowspan="1" colspan="1">–</td><td rowspan="1" colspan="1">19.6</td></tr><tr><td rowspan="1" colspan="1">
                      <italic>
                        <tp:taxon-name><tp:taxon-name-part taxon-name-part-type="genus" reg="Opsariichthys">O.</tp:taxon-name-part><tp:taxon-name-part taxon-name-part-type="species" reg="bidens">bidens</tp:taxon-name-part></tp:taxon-name>
                      </italic>
                    </td><td rowspan="1" colspan="1">–</td><td rowspan="1" colspan="1">–</td><td rowspan="1" colspan="1">–</td><td rowspan="1" colspan="1">–</td><td rowspan="1" colspan="1">–</td><td rowspan="1" colspan="1">–</td><td rowspan="1" colspan="1">3</td><td rowspan="1" colspan="1">5</td><td rowspan="1" colspan="1">2</td><td rowspan="1" colspan="1">–</td><td rowspan="1" colspan="1">–</td><td rowspan="1" colspan="1">19.9</td></tr><tr><td rowspan="1" colspan="1">
                      <italic>
                        <tp:taxon-name><tp:taxon-name-part taxon-name-part-type="genus" reg="Opsariichthys">O.</tp:taxon-name-part><tp:taxon-name-part taxon-name-part-type="species" reg="evolans">evolans</tp:taxon-name-part></tp:taxon-name>
                      </italic>
                    </td><td rowspan="1" colspan="1">–</td><td rowspan="1" colspan="1">–</td><td rowspan="1" colspan="1">2</td><td rowspan="1" colspan="1">10</td><td rowspan="1" colspan="1">5</td><td rowspan="1" colspan="1">–</td><td rowspan="1" colspan="1">–</td><td rowspan="1" colspan="1">–</td><td rowspan="1" colspan="1">–</td><td rowspan="1" colspan="1">–</td><td rowspan="1" colspan="1">–</td><td rowspan="1" colspan="1">16.2</td></tr><tr><td rowspan="1" colspan="1"><italic><tp:taxon-name><tp:taxon-name-part taxon-name-part-type="genus" reg="Opsariichthys">O.</tp:taxon-name-part><tp:taxon-name-part taxon-name-part-type="species" reg="acutipinnis">acutipinnis</tp:taxon-name-part></tp:taxon-name></italic>*</td><td rowspan="1" colspan="1">–</td><td rowspan="1" colspan="1">–</td><td rowspan="1" colspan="1">1</td><td rowspan="1" colspan="1">5</td><td rowspan="1" colspan="1">3</td><td rowspan="1" colspan="1">–</td><td rowspan="1" colspan="1">–</td><td rowspan="1" colspan="1">–</td><td rowspan="1" colspan="1">–</td><td rowspan="1" colspan="1">–</td><td rowspan="1" colspan="1">–</td><td rowspan="1" colspan="1">16.2</td></tr><tr><td rowspan="1" colspan="1"><italic><tp:taxon-name><tp:taxon-name-part taxon-name-part-type="genus" reg="Opsariichthys">O.</tp:taxon-name-part><tp:taxon-name-part taxon-name-part-type="species" reg="duchuunguyeni">duchuunguyeni</tp:taxon-name-part></tp:taxon-name></italic>*</td><td rowspan="1" colspan="1">1</td><td rowspan="1" colspan="1">4</td><td rowspan="1" colspan="1">–</td><td rowspan="1" colspan="1">–</td><td rowspan="1" colspan="1">–</td><td rowspan="1" colspan="1">–</td><td rowspan="1" colspan="1">–</td><td rowspan="1" colspan="1">–</td><td rowspan="1" colspan="1">–</td><td rowspan="1" colspan="1">–</td><td rowspan="1" colspan="1">–</td><td rowspan="1" colspan="1">13.8</td></tr><tr><td rowspan="1" colspan="1"><italic><tp:taxon-name><tp:taxon-name-part taxon-name-part-type="genus" reg="Opsariichthys">O.</tp:taxon-name-part><tp:taxon-name-part taxon-name-part-type="species" reg="kaopingensis">kaopingensis</tp:taxon-name-part></tp:taxon-name></italic>*</td><td rowspan="1" colspan="1">–</td><td rowspan="1" colspan="1">–</td><td rowspan="1" colspan="1">–</td><td rowspan="1" colspan="1">–</td><td rowspan="1" colspan="1">7</td><td rowspan="1" colspan="1">47</td><td rowspan="1" colspan="1">60</td><td rowspan="1" colspan="1">–</td><td rowspan="1" colspan="1">–</td><td rowspan="1" colspan="1">–</td><td rowspan="1" colspan="1">–</td><td rowspan="1" colspan="1">18.6</td></tr><tr><td rowspan="1" colspan="1"><italic><tp:taxon-name><tp:taxon-name-part taxon-name-part-type="genus" reg="Opsariichthys">O.</tp:taxon-name-part><tp:taxon-name-part taxon-name-part-type="species" reg="macrolepis">macrolepis</tp:taxon-name-part></tp:taxon-name></italic>*</td><td rowspan="1" colspan="1">–</td><td rowspan="1" colspan="1">–</td><td rowspan="1" colspan="1">–</td><td rowspan="1" colspan="1">–</td><td rowspan="1" colspan="1">12</td><td rowspan="1" colspan="1">9</td><td rowspan="1" colspan="1">9</td><td rowspan="1" colspan="1">–</td><td rowspan="1" colspan="1">–</td><td rowspan="1" colspan="1">–</td><td rowspan="1" colspan="1">–</td><td rowspan="1" colspan="1">17.9</td></tr><tr><td rowspan="1" colspan="1"><italic><tp:taxon-name><tp:taxon-name-part taxon-name-part-type="genus" reg="Opsariichthys">O.</tp:taxon-name-part><tp:taxon-name-part taxon-name-part-type="species" reg="pachycephalus">pachycephalus</tp:taxon-name-part></tp:taxon-name></italic>*</td><td rowspan="1" colspan="1">–</td><td rowspan="1" colspan="1">–</td><td rowspan="1" colspan="1">–</td><td rowspan="1" colspan="1">–</td><td rowspan="1" colspan="1">–</td><td rowspan="1" colspan="1">–</td><td rowspan="1" colspan="1">–</td><td rowspan="1" colspan="1">90</td><td rowspan="1" colspan="1">139</td><td rowspan="1" colspan="1">89</td><td rowspan="1" colspan="1">25</td><td rowspan="1" colspan="1">21.1</td></tr><tr><td rowspan="2" colspan="1"/><td rowspan="1" colspan="15">
                      <bold>LL</bold>
                    </td><td rowspan="10" colspan="2"/></tr><tr><td rowspan="1" colspan="1">
                      <bold>41</bold>
                    </td><td rowspan="1" colspan="1">
                      <bold>42</bold>
                    </td><td rowspan="1" colspan="1">
                      <bold>43</bold>
                    </td><td rowspan="1" colspan="1">
                      <bold>44</bold>
                    </td><td rowspan="1" colspan="1">
                      <bold>45</bold>
                    </td><td rowspan="1" colspan="1">
                      <bold>46</bold>
                    </td><td rowspan="1" colspan="1">
                      <bold>47</bold>
                    </td><td rowspan="1" colspan="1">
                      <bold>48</bold>
                    </td><td rowspan="1" colspan="1">
                      <bold>49</bold>
                    </td><td rowspan="1" colspan="1">
                      <bold>50</bold>
                    </td><td rowspan="1" colspan="1">
                      <bold>51</bold>
                    </td><td rowspan="1" colspan="1">
                      <bold>52</bold>
                    </td><td rowspan="1" colspan="1">
                      <bold>53</bold>
                    </td><td rowspan="1" colspan="1">
                      <bold>54</bold>
                    </td><td rowspan="1" colspan="1">
                      <bold>M</bold>
                    </td></tr><tr><td rowspan="1" colspan="1"><italic><tp:taxon-name><tp:taxon-name-part taxon-name-part-type="genus" reg="Opsariichthys">O.</tp:taxon-name-part><tp:taxon-name-part taxon-name-part-type="species" reg="iridescens">iridescens</tp:taxon-name-part></tp:taxon-name></italic> sp. nov.</td><td rowspan="1" colspan="1">–</td><td rowspan="1" colspan="1">–</td><td rowspan="1" colspan="1">–</td><td rowspan="1" colspan="1">–</td><td rowspan="1" colspan="1">1</td><td rowspan="1" colspan="1">2</td><td rowspan="1" colspan="1">1</td><td rowspan="1" colspan="1">4</td><td rowspan="1" colspan="1">4</td><td rowspan="1" colspan="1">1</td><td rowspan="1" colspan="1">1</td><td rowspan="1" colspan="1">2</td><td rowspan="1" colspan="1">–</td><td rowspan="1" colspan="1">–</td><td rowspan="1" colspan="1">48.6</td></tr><tr><td rowspan="1" colspan="1">
                      <italic>
                        <tp:taxon-name><tp:taxon-name-part taxon-name-part-type="genus" reg="Opsariichthys">O.</tp:taxon-name-part><tp:taxon-name-part taxon-name-part-type="species" reg="bidens">bidens</tp:taxon-name-part></tp:taxon-name>
                      </italic>
                    </td><td rowspan="1" colspan="1">–</td><td rowspan="1" colspan="1">–</td><td rowspan="1" colspan="1">–</td><td rowspan="1" colspan="1">–</td><td rowspan="1" colspan="1">2</td><td rowspan="1" colspan="1">6</td><td rowspan="1" colspan="1">2</td><td rowspan="1" colspan="1">–</td><td rowspan="1" colspan="1">–</td><td rowspan="1" colspan="1">–</td><td rowspan="1" colspan="1">–</td><td rowspan="1" colspan="1">–</td><td rowspan="1" colspan="1">–</td><td rowspan="1" colspan="1">–</td><td rowspan="1" colspan="1">46.0</td></tr><tr><td rowspan="1" colspan="1">
                      <italic>
                        <tp:taxon-name><tp:taxon-name-part taxon-name-part-type="genus" reg="Opsariichthys">O.</tp:taxon-name-part><tp:taxon-name-part taxon-name-part-type="species" reg="evolans">evolans</tp:taxon-name-part></tp:taxon-name>
                      </italic>
                    </td><td rowspan="1" colspan="1">–</td><td rowspan="1" colspan="1">1</td><td rowspan="1" colspan="1">7</td><td rowspan="1" colspan="1">3</td><td rowspan="1" colspan="1">6</td><td rowspan="1" colspan="1">–</td><td rowspan="1" colspan="1">–</td><td rowspan="1" colspan="1">–</td><td rowspan="1" colspan="1">–</td><td rowspan="1" colspan="1">–</td><td rowspan="1" colspan="1">–</td><td rowspan="1" colspan="1">–</td><td rowspan="1" colspan="1">–</td><td rowspan="1" colspan="1">–</td><td rowspan="1" colspan="1">43.8</td></tr><tr><td rowspan="1" colspan="1"><italic><tp:taxon-name><tp:taxon-name-part taxon-name-part-type="genus" reg="Opsariichthys">O.</tp:taxon-name-part><tp:taxon-name-part taxon-name-part-type="species" reg="acutipinnis">acutipinnis</tp:taxon-name-part></tp:taxon-name></italic>*</td><td rowspan="1" colspan="1">–</td><td rowspan="1" colspan="1">7</td><td rowspan="1" colspan="1">2</td><td rowspan="1" colspan="1">–</td><td rowspan="1" colspan="1">–</td><td rowspan="1" colspan="1">–</td><td rowspan="1" colspan="1">–</td><td rowspan="1" colspan="1">–</td><td rowspan="1" colspan="1">–</td><td rowspan="1" colspan="1">–</td><td rowspan="1" colspan="1">–</td><td rowspan="1" colspan="1">–</td><td rowspan="1" colspan="1">–</td><td rowspan="1" colspan="1">–</td><td rowspan="1" colspan="1">42.2</td></tr><tr><td rowspan="1" colspan="1"><italic><tp:taxon-name><tp:taxon-name-part taxon-name-part-type="genus" reg="Opsariichthys">O.</tp:taxon-name-part><tp:taxon-name-part taxon-name-part-type="species" reg="duchuunguyeni">duchuunguyeni</tp:taxon-name-part></tp:taxon-name></italic>*</td><td rowspan="1" colspan="1">5</td><td rowspan="1" colspan="1">–</td><td rowspan="1" colspan="1">–</td><td rowspan="1" colspan="1">–</td><td rowspan="1" colspan="1">–</td><td rowspan="1" colspan="1">–</td><td rowspan="1" colspan="1">–</td><td rowspan="1" colspan="1">–</td><td rowspan="1" colspan="1">–</td><td rowspan="1" colspan="1">–</td><td rowspan="1" colspan="1">–</td><td rowspan="1" colspan="1">–</td><td rowspan="1" colspan="1">–</td><td rowspan="1" colspan="1">–</td><td rowspan="1" colspan="1">41.0</td></tr><tr><td rowspan="1" colspan="1"><italic><tp:taxon-name><tp:taxon-name-part taxon-name-part-type="genus" reg="Opsariichthys">O.</tp:taxon-name-part><tp:taxon-name-part taxon-name-part-type="species" reg="kaopingensis">kaopingensis</tp:taxon-name-part></tp:taxon-name></italic>*</td><td rowspan="1" colspan="1">–</td><td rowspan="1" colspan="1">–</td><td rowspan="1" colspan="1">–</td><td rowspan="1" colspan="1">13</td><td rowspan="1" colspan="1">84</td><td rowspan="1" colspan="1">66</td><td rowspan="1" colspan="1">57</td><td rowspan="1" colspan="1">2</td><td rowspan="1" colspan="1">–</td><td rowspan="1" colspan="1">–</td><td rowspan="1" colspan="1">–</td><td rowspan="1" colspan="1">–</td><td rowspan="1" colspan="1">–</td><td rowspan="1" colspan="1">–</td><td rowspan="1" colspan="1">45.8</td></tr><tr><td rowspan="1" colspan="1"><italic><tp:taxon-name><tp:taxon-name-part taxon-name-part-type="genus" reg="Opsariichthys">O.</tp:taxon-name-part><tp:taxon-name-part taxon-name-part-type="species" reg="macrolepis">macrolepis</tp:taxon-name-part></tp:taxon-name></italic>*</td><td rowspan="1" colspan="1">–</td><td rowspan="1" colspan="1">–</td><td rowspan="1" colspan="1">–</td><td rowspan="1" colspan="1">–</td><td rowspan="1" colspan="1">–</td><td rowspan="1" colspan="1">15</td><td rowspan="1" colspan="1">10</td><td rowspan="1" colspan="1">4</td><td rowspan="1" colspan="1">1</td><td rowspan="1" colspan="1">–</td><td rowspan="1" colspan="1">–</td><td rowspan="1" colspan="1">–</td><td rowspan="1" colspan="1">–</td><td rowspan="1" colspan="1">–</td><td rowspan="1" colspan="1">46.7</td></tr><tr><td rowspan="1" colspan="1"><italic><tp:taxon-name><tp:taxon-name-part taxon-name-part-type="genus" reg="Opsariichthys">O.</tp:taxon-name-part><tp:taxon-name-part taxon-name-part-type="species" reg="pachycephalus">pachycephalus</tp:taxon-name-part></tp:taxon-name></italic>*</td><td rowspan="1" colspan="1">–</td><td rowspan="1" colspan="1">–</td><td rowspan="1" colspan="1">–</td><td rowspan="1" colspan="1">–</td><td rowspan="1" colspan="1">–</td><td rowspan="1" colspan="1">–</td><td rowspan="1" colspan="1">–</td><td rowspan="1" colspan="1">2</td><td rowspan="1" colspan="1">59</td><td rowspan="1" colspan="1">121</td><td rowspan="1" colspan="1">129</td><td rowspan="1" colspan="1">137</td><td rowspan="1" colspan="1">120</td><td rowspan="1" colspan="1">108</td><td rowspan="1" colspan="1">51.7</td></tr></tbody></table><table-wrap-foot><fn><p>M: mean of all listed values; *: data cited from the literature.</p></fn></table-wrap-foot></table-wrap><table-wrap id="T4" position="float" orientation="portrait"><label>Table 4.</label><caption><p>Morphological differences among eight <italic><tp:taxon-name><tp:taxon-name-part taxon-name-part-type="genus" reg="Opsariichthys">Opsariichthys</tp:taxon-name-part></tp:taxon-name></italic> species that absence of distinct anterior notch on upper lip.</p></caption><table id="TID0E5RAK" rules="all"><tbody><tr><th rowspan="1" colspan="1">Character</th><th rowspan="1" colspan="1"><italic><tp:taxon-name><tp:taxon-name-part taxon-name-part-type="genus" reg="Opsariichthys">O.</tp:taxon-name-part><tp:taxon-name-part taxon-name-part-type="species" reg="iridescens">iridescens</tp:taxon-name-part></tp:taxon-name></italic> sp. nov.</th><th rowspan="1" colspan="1">
                      <italic>
                        <tp:taxon-name><tp:taxon-name-part taxon-name-part-type="genus" reg="Opsariichthys">O.</tp:taxon-name-part><tp:taxon-name-part taxon-name-part-type="species" reg="evolans">evolans</tp:taxon-name-part></tp:taxon-name>
                      </italic>
                    </th><th rowspan="1" colspan="1"><italic><tp:taxon-name><tp:taxon-name-part taxon-name-part-type="genus" reg="Opsariichthys">O.</tp:taxon-name-part><tp:taxon-name-part taxon-name-part-type="species" reg="acutipinnis">acutipinnis</tp:taxon-name-part></tp:taxon-name></italic>*</th><th rowspan="1" colspan="1"><italic><tp:taxon-name><tp:taxon-name-part taxon-name-part-type="genus" reg="Opsariichthys">O.</tp:taxon-name-part><tp:taxon-name-part taxon-name-part-type="species" reg="chengtui">chengtui</tp:taxon-name-part></tp:taxon-name></italic>*</th><th rowspan="1" colspan="1"><italic><tp:taxon-name><tp:taxon-name-part taxon-name-part-type="genus" reg="Opsariichthys">O.</tp:taxon-name-part><tp:taxon-name-part taxon-name-part-type="species" reg="duchuunguyeni">duchuunguyeni</tp:taxon-name-part></tp:taxon-name></italic>*</th><th rowspan="1" colspan="1"><italic><tp:taxon-name><tp:taxon-name-part taxon-name-part-type="genus" reg="Opsariichthys">O.</tp:taxon-name-part><tp:taxon-name-part taxon-name-part-type="species" reg="kaopingensis">kaopingensis</tp:taxon-name-part></tp:taxon-name></italic>*</th><th rowspan="1" colspan="1"><italic><tp:taxon-name><tp:taxon-name-part taxon-name-part-type="genus" reg="Opsariichthys">O.</tp:taxon-name-part><tp:taxon-name-part taxon-name-part-type="species" reg="macrolepis">macrolepis</tp:taxon-name-part></tp:taxon-name></italic>*</th><th rowspan="1" colspan="1"><italic><tp:taxon-name><tp:taxon-name-part taxon-name-part-type="genus" reg="Opsariichthys">O.</tp:taxon-name-part><tp:taxon-name-part taxon-name-part-type="species" reg="pachycephalus">pachycephalus</tp:taxon-name-part></tp:taxon-name></italic>*</th></tr><tr><td rowspan="1" colspan="1">Lateral-line scales</td><td rowspan="1" colspan="1">45–52</td><td rowspan="1" colspan="1">42–45</td><td rowspan="1" colspan="1">42–43</td><td rowspan="1" colspan="1">60–67</td><td rowspan="1" colspan="1">41</td><td rowspan="1" colspan="1">44–48</td><td rowspan="1" colspan="1">46–49</td><td rowspan="1" colspan="1">48–54</td></tr><tr><td rowspan="1" colspan="1">Scales above the lateral line</td><td rowspan="1" colspan="1">9–10</td><td rowspan="1" colspan="1">8</td><td rowspan="1" colspan="1">8–9</td><td rowspan="1" colspan="1">11</td><td rowspan="1" colspan="1">8</td><td rowspan="1" colspan="1">9–10</td><td rowspan="1" colspan="1">8</td><td rowspan="1" colspan="1">10–11</td></tr><tr><td rowspan="1" colspan="1">Predorsal scales</td><td rowspan="1" colspan="1">18–21</td><td rowspan="1" colspan="1">15–17</td><td rowspan="1" colspan="1">15–17</td><td rowspan="1" colspan="1">25–26</td><td rowspan="1" colspan="1">13–14</td><td rowspan="1" colspan="1">17–19</td><td rowspan="1" colspan="1">17–19</td><td rowspan="1" colspan="1">20–23</td></tr><tr><td rowspan="1" colspan="1">Circum-peduncular scales</td><td rowspan="1" colspan="1">16–17</td><td rowspan="1" colspan="1">16–17</td><td rowspan="1" colspan="1">18–20</td><td rowspan="1" colspan="1">21–22</td><td rowspan="1" colspan="1">17</td><td rowspan="1" colspan="1">17–20</td><td rowspan="1" colspan="1">17–18</td><td rowspan="1" colspan="1">17–20</td></tr><tr><td rowspan="1" colspan="1">Pharyngeal teeth</td><td rowspan="1" colspan="1">2 rows</td><td rowspan="1" colspan="1">3 rows</td><td rowspan="1" colspan="1">3 rows</td><td rowspan="1" colspan="1">2 rows</td><td rowspan="1" colspan="1">3 rows</td><td rowspan="1" colspan="1">3 rows</td><td rowspan="1" colspan="1">2 rows</td><td rowspan="1" colspan="1">3 rows</td></tr><tr><td rowspan="1" colspan="1">Whether the maxillary extending the vertical of anterior margin of orbit</td><td rowspan="1" colspan="1">Extending to or slightly beyond</td><td rowspan="1" colspan="1">Not reaching to or slightly extending</td><td rowspan="1" colspan="1">Extending</td><td rowspan="1" colspan="1">Extending</td><td rowspan="1" colspan="1">Extending to or slightly beyond</td><td rowspan="1" colspan="1">Reaching or slightly beyond</td><td rowspan="1" colspan="1">Not reaching</td><td rowspan="1" colspan="1">Extending to or beyond the middle vertical of orbit</td></tr><tr><td rowspan="1" colspan="1">Whether the pectoral extends to the origin of the pelvic fin</td><td rowspan="1" colspan="1">Slightly extending</td><td rowspan="1" colspan="1">Extending far beyond</td><td rowspan="1" colspan="1">Never reaching</td><td rowspan="1" colspan="1">Never reaching</td><td rowspan="1" colspan="1">Not reaching or slightly extending</td><td rowspan="1" colspan="1">Never reaching</td><td rowspan="1" colspan="1">Not reaching or slightly extending</td><td rowspan="1" colspan="1">Never reaching</td></tr><tr><td rowspan="1" colspan="1">Features of the bright bars on the flanks</td><td rowspan="1" colspan="1">Uniform and narrow on the trunk and widening significantly on the caudal peduncle</td><td rowspan="1" colspan="1">Gradually widened</td><td rowspan="1" colspan="1">Gradually widened</td><td rowspan="1" colspan="1">Gradually widened</td><td rowspan="1" colspan="1">Gradually widened</td><td rowspan="1" colspan="1">Uniform on the trunk and wider on the caudal peduncle</td><td rowspan="1" colspan="1">Gradually widened</td><td rowspan="1" colspan="1">Gradually widened</td></tr><tr><td rowspan="1" colspan="1">The number of tubercles on the lower jaw of adult males</td><td rowspan="1" colspan="1">1 row, united basally to form a plate in males</td><td rowspan="1" colspan="1">1 row, well separated</td><td rowspan="1" colspan="1">1 row, well separated</td><td rowspan="1" colspan="1">1 row, well separated</td><td rowspan="1" colspan="1">2 rows, well separated</td><td rowspan="1" colspan="1">1 row, well separated</td><td rowspan="1" colspan="1">2 or 3 rows, well separated</td><td rowspan="1" colspan="1">1 row, well separated</td></tr></tbody></table><table-wrap-foot><fn><p>*: data cited from literature.</p></fn></table-wrap-foot></table-wrap><p>Dorsal fin rays iii, 7; anal fin rays iii, 9; pectoral fin rays i,13–14; pelvic fin rays i,7–8; lateral-line scales 45–52; scales above lateral line nine or ten; scales below lateral line three or four; predorsal scales 18–21; circum-peduncular scales 16 or 17; and two rows of pharyngeal teeth.</p><p>Body elongated and laterally compressed, belly rounded. Body depth slightly shorter than head length. No maxillary or rostral barbels. Mouth subterminal and oblique, maxillary extending to or slightly beyond the vertical of anterior margin of orbit. Mouth lacking obvious anterior notch and jaws relatively straight. Eyes rather large, upper lateral. Interorbital width approximately equal to or slightly less than snout length. Distinct nuptial tubercles on head and anal fin rays of adult male, one row of 3–6 on each side of lower jaw, one row of three or four on cheek. One row of 4–6 large, rounded tubercles on snout, usually united basally to form a plate. Body with moderately cycloid scales. Lateral line complete, depressed downward above pectoral fin and extending along lower half of body to mid-lateral on caudal peduncle. Tiny scales on belly.</p><p>Pectoral fin reaching or extending slightly beyond pelvic fin origin when depressed in adult male, but not reaching the origin in female. Pelvic fin origin vertical or slightly behind dorsal fin origin, extending to anal fin origin when depressed in adult male, but not reaching the origin in female. Anal fin rays rather elongate, especially first to fourth branched rays longer in male, with the rear tip extending beyond vertical line of caudal fin base. Caudal fin forked, lower lobe almost equal to upper one.</p><p><bold><italic>Coloration.</italic></bold> In life, body brightly colored, males more colorful than females. Ten to thirteen irregular blue-green cross-bars separated by pale cross-bars on the flanks. In adult male, uniform narrow pale pink cross-bars on trunk and two on caudal peduncle widening significantly; upper and lateral sides of head grayish and transitioning to orange-red on ventral side and lower margin of cheek. Dorsal fin rays transparent and membrane black-grey with orange margin. Anal fin and caudal fin rays transparent, membrane pale yellow or colorless. Pectoral fins orange and pelvic fins yellow (Fig. <xref ref-type="fig" rid="F3">3A</xref>). In females, narrow bright yellow bars on trunk and always absent on caudal peduncle. Dorsal fin black-grey. Pectoral fin orange yellow. Pelvic fin, anal fin and caudal fin transparent and colorless (Fig. <xref ref-type="fig" rid="F3">3B</xref>). In 10% formalin-fixed specimens, dorsal and flank of head and body grayish brown; ventral surface of head and abdomen white to yellowish. Dorsal and caudal fin dark gray. Pectoral, pelvic and caudal fin grayish white (Fig. <xref ref-type="fig" rid="F2">2</xref>).</p></tp:treatment-sec><tp:treatment-sec sec-type="distribution" id="SECID0EQHDI"><title>Distribution.</title><p>The new species is only found in Qiantang and Oujiang River systems in Zhejiang Province and the tributaries of the lower Yangtze River adjacent to the Qiantang River.</p></tp:treatment-sec><tp:treatment-sec sec-type="habitat" id="SECID0EVHDI"><title>Habitat.</title><p>The new species lives in the headwaters of streams with moderate flow velocities and clear water with small to medium-sized pebbles and boulders in the substrate (Fig. <xref ref-type="fig" rid="F4">4</xref>).</p><fig id="F4" position="float" orientation="portrait"><object-id xmlns:xlink="http://www.w3.org/1999/xlink" content-type="doi" xlink:type="simple">10.3897/zookeys.1214.127532.figure4</object-id><object-id xmlns:xlink="http://www.w3.org/1999/xlink" content-type="arpha" xlink:type="simple">39B36D0F-14E2-5CDA-8C49-24C1686207F4</object-id><label>Figure 4.</label><caption><p>Image of the habitat of <italic><tp:taxon-name><tp:taxon-name-part taxon-name-part-type="genus" reg="Opsariichthys">Opsariichthys</tp:taxon-name-part><tp:taxon-name-part taxon-name-part-type="species" reg="iridescens">iridescens</tp:taxon-name-part></tp:taxon-name></italic> sp. nov., near riverbed with stones.</p></caption><graphic xmlns:xlink="http://www.w3.org/1999/xlink" xlink:href="zookeys-1214-015_article-127532__-g004.jpg" position="float" orientation="portrait" xlink:type="simple" id="oo_1146077.jpg"><uri content-type="original_file" xlink:type="simple">https://binary.pensoft.net/fig/1146077</uri></graphic></fig></tp:treatment-sec><tp:treatment-sec sec-type="etymology" id="SECID0EXIDI"><title>Etymology.</title><p><italic>Iridescens</italic> is the Latin form of the word iridescent. Here, it refers to the unique body color, which is brighter than that of any known species in the genus. In this study, we propose the Chinese common name Hóng Cǎi Mǎ Kǒu Yú (虹彩马口鱼).</p></tp:treatment-sec></tp:taxon-treatment>
